# Supplementary material for: Soft-Shelled Turtle Peptide Supplementation Modifies Energy Metabolism and Oxidative Stress, Enhances Exercise Endurance, and Decreases Physical Fatigue in Mice
Source: Foods. 2022 Feb 19;11(4):600. doi: 10.3390/foods11040600 (PMC8871340; doi:10.3390/foods11040600)
Supplement: Supplementary file 1 [file foods-11-00600-s001.zip]

Archive with 1 entries (1 files):
- foods-1582899-supplementary.pdf
